# Supplementary material for: Sedentary Time and Cognitive Impairment in Patients Using Long-Term Oxygen Therapy: A Cross-Sectional Study
Source: Int J Environ Res Public Health. 2022 Feb 2;19(3):1726. doi: 10.3390/ijerph19031726 (PMC8835276; doi:10.3390/ijerph19031726)
Supplement: Supplementary file 1 [file ijerph-19-01726-s001.zip]

Archive with 1 entries (1 files):
- ijerph-1525819-supplementary (2).xlsx
