# Supplementary material for: Sedentary Time and Cognitive Impairment in Patients Using Long-Term Oxygen Therapy: A Cross-Sectional Study
Source: Int J Environ Res Public Health. 2022 Feb 2;19(3):1726. doi: 10.3390/ijerph19031726 (PMC8835276; doi:10.3390/ijerph19031726)
Supplement: Supplementary file 1 [file ijerph-19-01726-s001.zip › ijerph-1525819-supplementary (2).xlsx]

## Sheet: Sheet 1
Supplementary material Table S1 Research Data
No.	Sedentary time （minutes）	Age (years)	Sex	Type of disease (1:COPD, 2: IP, 3:other)	mMRC（grade）	BMI (kg/m2)	Grip (kg)	MoCA （points）
1	300	64	Male	1	1	21.6	28.8	27
2	900	72	Female	3	2	16.9	14.9	21
3	360	81	Male	2	2	33.3	20.3	20
4	360	69	Male	1	3	16.2	17.8	21
5	900	79	Male	3	2	25.1	18.6	14
6	90	66	Male	1	3	18.2	28.6	27
7	600	84	Male	1	3	22.1	28.6	23
8	240	70	Male	2	0	23.8	41.8	22
9	360	74	Male	1	3	20	34.4	27
10	870	81	Male	2	4	27.6	27.6	22
11	990	70	Male	3	3	13.5	24.8	26
12	720	73	Male	1	3	27.5	21.9	22
13	750	68	Male	2	3	23.2	31.8	26
14	600	79	Female	2	1	22.3	12.7	25
15	540	85	Female	2	1	27.1	15.1	19
16	420	72	Male	1	4	15.1	20.7	18
17	360	71	Male	2	0	14.4	40.3	26
18	720	78	Female	3	2	14	15.9	29
19	480	75	Male	1	3	23.2	40.2	26
20	720	69	Male	1	3	12	18	25
21	360	79	Male	1	2	22.1	12.6	21
22	900	84	Male	1	4	24	21	15
23	360	78	Male	2	0	19.1	25.4	24
24	960	78	Male	2	4	17.6	23.8	17
25	960	88	Male	1	4	15.1	10.6	14
26	270	76	Male	1	1	26	31.6	24
27	900	84	Male	2	4	19.8	14.1	7
28	300	68	Male	2	1	26.3	32.5	24
29	870	85	Male	3	4	22	21.6	18
30	600	79	Female	2	1	22.4	19.5	24
31	840	81	Male	1	2	18.9	18.1	19
32	720	87	Male	1	1	16.8	19.3	18
33	960	88	Female	3	4	19.6	2.3	11
34	900	85	Female	3	3	16.9	5.1	6
35	300	82	Male	1	3	19	22.3	23
36	330	81	Female	3	3	18	15.5	24
37	720	76	Male	1	3	23.2	32.2	24
38	270	74	Male	1	3	25.1	39.3	24
39	870	75	Male	1	1	25.6	32.5	25
40	960	79	Male	1	3	22.3	34.7	20
41	780	82	Male	1	3	18.8	22.8	27
42	660	78	Male	3	3	20.7	18.8	27
43	480	73	Female	1	3	18.6	18.7	27
44	360	84	Male	1	0	13.4	17.6	26
45	420	79	Male	3	2	22.5	29.3	17
46	600	87	Male	2	2	25.9	18.4	18
47	840	70	Male	2	3	20	35.9	22
48	1140	79	Female	2	3	22.9	10.7	17
49	270	79	Male	2	1	23.4	24.2	26
50	480	73	Male	2	1	29.8	35	26
51	150	86	Male	3	1	23.6	28.1	22
52	180	66	Female	2	2	24.2	21.7	28
53	480	79	Male	1	2	21.1	25.4	24
54	360	76	Male	1	1	17.7	27.8	23
55	360	73	Male	1	1	23.5	38.2	26
56	960	57	Male	2	3	23.7	19.8	24
57	480	76	Female	2	1	23.7	13.8	24
58	960	72	Male	1	3	19.6	16.8	28
59	600	65	Male	2	2	23.6	39.4	28
60	930	72	Male	2	1	22.8	25.5	15
61	480	68	Male	1	1	19.8	38.8	22
62	1020	89	Male	2	4	19.7	10.2	16
63	540	76	Male	1	1	18	29.1	25
64	480	67	Male	2	0	28.7	39.1	25
65	480	77	Male	1	1	25.3	31.8	24
66	960	84	Female	3	4	18.9	16.4	15
67	780	81	Male	1	1	19.7	15.5	12
68	330	82	Male	2	1	23.9	28.8	20
69	270	82	Male	3	2	24.6	25.5	17
70	900	85	Male	3	3	19.7	21.6	21
71	960	73	Male	2	3	26	36.9	24
72	720	82	Male	2	3	20.3	17	27
73	600	73	Female	1	2	24.5	23.3	25
74	300	74	Male	1	1	29.7	27	26
75	1020	87	Male	2	3	17.6	21.4	16
76	510	76	Male	2	2	19.5	15.9	26
77	450	79	Male	1	3	22	31.3	24
78	240	81	Female	3	2	29.6	17	26
79	600	74	Male	2	1	16.7	23.2	19
80	120	75	Male	2	1	25.8	43.6	24
81	480	88	Female	3	1	18.3	20	25
82	600	70	Male	2	2	24.1	21	27
83	810	84	Male	1	2	17.5	22	23
84	1020	91	Female	3	3	30.7	17.5	19
85	30	67	Male	2	1	25.7	39.1	24
86	60	71	Male	3	1	21.2	29.4	28
87	420	81	Female	2	2	29.9	19.9	23
88	1080	84	Male	2	4	20.8	21.3	18
89	600	79	Female	3	1	23.4	23.2	25
90	840	92	Female	3	2	23.5	15.1	20
91	600	82	Male	2	1	19.1	19.1	27
92	660	79	Male	1	4	20.2	26.2	24
93	960	78	Female	2	3	19.1	8.6	26
94	480	74	Male	2	1	28.7	37.2	26
95	480	75	Male	1	2	22.6	31.5	28
96	540	71	Male	2	2	17.3	29	23
Approximately
COPD, chronic obstructive pulmonary disease; IP, Interstitial pneumonia; mMRC, modified Medical Research Council scale; BMI, Body Mass Index; MoCA, Montreal Cognitive Assessment.
